# Supplementary material for: Shared Plasma Metabolites Mediate Causal Effects of Metabolic Diseases on Colorectal Cancer: A Two-Step Mendelian Randomization Study
Source: Biomedicines. 2025 Oct 6;13(10):2433. doi: 10.3390/biomedicines13102433 (PMC12561098; doi:10.3390/biomedicines13102433)
Supplement: Supplementary file 1 [file biomedicines-13-02433-s001.zip]

Archive with 3 entries (3 files):
- additional file.pdf
- biomedicines-3860965-Table S1-proofdone.xlsx
- Supplementary Figure S1-S13.pdf
