# Supplementary material for: Shared Plasma Metabolites Mediate Causal Effects of Metabolic Diseases on Colorectal Cancer: A Two-Step Mendelian Randomization Study
Source: Biomedicines. 2025 Oct 6;13(10):2433. doi: 10.3390/biomedicines13102433 (PMC12561098; doi:10.3390/biomedicines13102433)
Supplement: Supplementary file 1 [file biomedicines-13-02433-s001.zip › biomedicines-3860965-Table S1-proofdone.xlsx]

## Sheet: Table S1 (2)
Table S1. Information on data sources for exposure, mediation and outcome
Phenotype	Institution	GWAS ID	Unit	Participants	Ancestry	Sex	Author	Year of publication	PubMed ID
Exposure
Body mass index	MRC-IEU	ukb-b-19953	SD	461460	European	Males and Females	Ben Elsworth	2020	NA
Waist circumference	MRC-IEU	ukb-b-9405	SD	462166	European	Males and Females	Ben Elsworth	2020	NA
Hypertension	GWAS Catalog	GCST90044351	logOR	455303	European	Males and Females	Jiang L	2021	34737426	Jiang, L.; Zheng, Z.; Fang, H.; Yang, J. A generalized linear mixed model association tool for biobank-scale data. Nat Genet. 2021, 53,1616-1621. https://doi.org/10.1038/s41588-021-00954-4 34737426.
Hyperlipidemia	GWAS Catalog	GCST90104003	logOR	349222	European	Males and Females	Trinder M	2021	34906840	Trinder, M.; Vikulova, D.; Pimstone, S.; Mancini, GBJ.; Brunham, LR. Polygenic architecture and cardiovascular risk of familial combined hyperlipidemia. Atherosclerosis. 2022, 340,35-43. https://doi.org/10.1016/j.atherosclerosis.2021.11.032
Type 2 diabetes mellitus	GWAS Catalog	GCST90029024	logOR	468298	European	Males and Females	Loh PR	2018	29892013	Loh, PR.; Kichaev, G.; Gazal, S.; Schoech, AP.; Price, AL. Mixed-model association for biobank-scale datasets. Nat Genet. 2018 50:906-908. https://doi.org/10.1038/s41588-018-0144-6
Gout	GWAS Catalog	GCST90043662	logOR	456348	European	Males and Females	Jiang L	2021	34737426	Jiang, L.; Zheng, Z.; Fang, H.; Yang, J. A generalized linear mixed model association tool for biobank-scale data. Nat. Genet. 2021, 53, 1616–1621. https://doi.org/10.1038/s41588-021-00954-4.
Basal metabolic rate	MRC-IEU	ukb-b-16446	SD	454874	European	Males and Females	Ben Elsworth	2020	NA
Homeostasis model assessment of insulin resistance	MAGIC	ebi-a-GCST005179	log HOMA	37037	European	Males and Females	Dupuis J	2010	20081858	Dupuis, J.; Langenberg, C.; Prokopenko, I.; Saxena, R.; Soranzo, N.; Jackson, A.U.; Wheeler, E.; Glazer, N.L.; Bouatia-Naji, N.; Gloyn, A.L.; et al. New genetic loci implicated in fasting glucose homeostasis and their impact on type 2 diabetes risk. Nat. Genet. 2010, 42, 105–116. https://doi.org/10.1038/ng.520.
Metabolic syndrome	CNCR database	NA	logOR	461920	European	Males and Females	van Walree	2022	35983957	Walree, E.S.; Jansen, I.E.; Bell, N.Y.; Savage, J.E.; Leeuw, C.; Nieuwdorp, M.; Sluis, S.; Posthuma, D. Disentangling genetic risks for metabolic syndrome. Diabetes 2022, 71, 2447–2457. https://doi.org/10.2337/db22-0478.
Nonalcoholic fatty liver disease	MRC-IEU	ebi-a-GCST90054782	logOR	377998	European	Males and Females	Fairfield CJ	2022	34535985	Fairfield, C.J.; Drake, T.M.; Pius, R.; Bretherick, A.D.; Campbell, A.; Clark, D.W.; Fallowfield, J.A.; Hayward, C.; Henderson, N.C.; Joshi, P.K.; et al. Genome-wide association study of NAFLD using electronic health records. Hepatol. Commun. 2022, 6, 297–308. https://doi.org/10.1002/hep4.1805.
Outcome
Colorectal cancer	MRC-IEU	ebi-a-GCST012876	logOR	26554	European	Males and Females	Huyghe JR	2019	30510241	Huyghe, J.R.; Bien, S.A.; Harrison, T.A.; Kang, H.M.; Chen, S.; Schmit, S.L.; Conti, D.V.; Qu, C.; Jeon, J.; Edlund, C.K.; et al. Discovery of common and rare genetic risk variants for colorectal cancer. Nat. Genet. 2019, 51, 76–87. https://doi.org/10.1038/s41588-018-0286-6.
Colorectal cancer(replication)	MRC-IEU	ebi-a-GCST90255676	logOR	160527	European	Males and Females	Fernandez-Rozadilla C	2023	36539618	Fernandez-Rozadilla, C.; Timofeeva, M.; Chen, Z.; Law, P.; Thomas, M.; Schmit, S.; Díez-Obrero, V.; Hsu, L.; Fernandez-Tajes, J.; Palles, C.; et al. Deciphering colorectal cancer genetics through multi-omic analysis of 100,204 cases and 154,587 controls of European and east Asian ancestries. Nat. Genet. 2023, 55, 89–99. https://doi.org/10.1038/s41588-022-01222-9.
Mediators
Blood metabolome	MRC-IEU	GCST90199621 - GCST90201020	SD	8299	European	Males and Females	Chen Y	2023	36635386	ChenChen, Y.; Lu, T.; Pettersson-Kymmer, U.; Stewart, I.D.; Butler-Laporte, G.; Nakanishi, T.; Cerani, A.; Liang, K.Y.H.; Yoshiji, S.; Willett, J.D.S.; et al. Genomic atlas of the plasma metabolome prioritizes metabolites implicated in human diseases. Nat. Genet. 2023, 55, 44–53. https://doi.org/10.1038/s41588-022-01270-1.
GWAS, genome-wide association study; MRC-IEU, MRC Integrative Epidemiology Unit; NA, not available †Summary statistics consisted primarily of individuals of European ancestry.
